# Supplementary material for: Relugolix vs. Leuprolide Effects on Castration Resistance-Free Survival from the Phase 3 HERO Study in Men with Advanced Prostate Cancer
Source: Cancers (Basel). 2023 Oct 5;15(19):4854. doi: 10.3390/cancers15194854 (PMC10571668; doi:10.3390/cancers15194854)
Supplement: Supplementary file 1 [file cancers-15-04854-s001.zip]

Archive with 1 entries (1 files):
- cancers-2571306-supplementary.pdf
